# Supplementary material for: A lightweight tunnel vehicle re-ldentification model based on YOLOv11n and FaceNet
Source: PLoS One. 2025 Dec 30;20(12):e0339450. doi: 10.1371/journal.pone.0339450 (PMC12752996; doi:10.1371/journal.pone.0339450)
Supplement: S1 Data — (ZIP) [file pone.0339450.s001.zip › Complete Data Link.txt]

https://opendatalab.com/Liuxu/cardata/tree/main/newcardata
