# Supplementary material for: A lightweight tunnel vehicle re-ldentification model based on YOLOv11n and FaceNet
Source: PLoS One. 2025 Dec 30;20(12):e0339450. doi: 10.1371/journal.pone.0339450 (PMC12752996; doi:10.1371/journal.pone.0339450)
Supplement: S1 Data — (ZIP) [file pone.0339450.s001.zip › Precision, recall, and F1-score data​.xlsx]

## Sheet: Sheet1
	pre	recall	f1
1	0.959014	0.972399	0.96566
2	0.951887	0.97136	0.961524
3	0.957456	0.971938	0.964643
4	0.966109	0.972802	0.969444
5	0.963328	0.972519	0.967902
6	0.964761	0.975352	0.970028
